# Supplementary material for: Synthesis of Multifunctional Eu(III) Complex Doped Fe3O4/Au Nanocomposite for Dual Photo-Magnetic Hyperthermia and Fluorescence Bioimaging
Source: Molecules. 2023 Jan 11;28(2):749. doi: 10.3390/molecules28020749 (PMC9865881; doi:10.3390/molecules28020749)
Supplement: Supplementary file 1 [file molecules-28-00749-s001.zip]

Archive with 1 entries (1 files):
- molecules-2147451-supplementary.pdf
